# Supplementary material for: Usage of the H3 variants during the S-phase of the cell cycle in Physarum polycephalum
Source: Nucleic Acids Res. 2022 Feb 7;50(5):2536–48. doi: 10.1093/nar/gkac060 (PMC8934661; doi:10.1093/nar/gkac060)
Supplement: gkac060_Supplemental_Files [file gkac060_supplemental_files.zip]

Archive with 2 entries (2 files):
- Figure Supp revised.ai.pdf
- list of primers & supp figures.pdf
